# Supplementary material for: What is the relationship between hospital management practices and quality of care? A systematic review of the global evidence
Source: Health Policy Plan. 2024 Nov 22;40(3):409–21. doi: 10.1093/heapol/czae112 (PMC11886796; doi:10.1093/heapol/czae112)
Supplement: czae112_Supp [file czae112_supp.zip]

Archive with 1 entries (1 files):
- Supplementary file_080125.docx
